# Supplementary material for: Identification and Characterization of the DOF Gene Family in Phoebe bournei and Its Role in Abiotic Stress—Drought, Heat and Light Stress
Source: Int J Mol Sci. 2024 Oct 17;25(20):11147. doi: 10.3390/ijms252011147 (PMC11508201; doi:10.3390/ijms252011147)
Supplement: Supplementary file 1 [file ijms-25-11147-s001.zip › Table S1.xlsx]

## Sheet: Sheet1
Table S1.Number of cis-elements of each PbDof
ID	Auxin	Salicylic acid	Abscisic acid	MeJA	Gibberellin	Cell Cycle	Circadian	Seed	Zein	Meristem	Endosperm	Palisade mesophyll cells	Mixed stress	Low-temperature	Anaerobic	Elicitor	Anoxic	Wound	Light
PbDof32	0	1	1	0	0	0	0	0	1	0	0	0	0	0	1	1	0	0	10
PbDof19	1	1	0	0	0	0	0	0	1	3	0	0	0	0	4	0	0	0	9
PbDof31	1	2	0	6	1	0	0	0	1	1	0	0	0	0	3	0	0	0	5
PbDof18	0	0	0	0	0	0	0	1	2	2	1	0	0	0	7	0	0	0	11
PbDof24	1	0	2	6	0	0	0	1	0	1	0	0	0	1	1	0	0	0	9
PbDof29	0	1	1	0	0	0	0	0	0	1	0	0	1	0	1	0	0	0	9
PbDof10	1	0	1	4	0	0	0	0	0	0	0	0	0	0	5	0	0	0	11
PbDof25	0	1	0	8	1	0	0	0	1	2	0	0	1	0	1	0	0	0	7
PbDof11	0	0	1	4	1	1	0	0	3	1	0	0	1	0	2	0	0	0	6
PbDof16	1	2	14	6	1	0	0	0	3	1	0	0	2	0	0	0	1	1	27
PbDof34	0	2	0	0	3	0	0	1	0	0	0	0	0	0	7	0	1	0	10
PbDof23	0	0	7	2	1	1	0	0	0	1	1	0	0	0	0	0	1	0	11
PbDof22	0	0	2	0	1	0	0	0	0	2	0	0	0	1	1	0	0	0	13
PbDof21	1	0	0	0	1	0	0	1	0	0	0	0	0	0	0	1	0	0	12
PbDof08	2	0	3	10	1	0	0	0	0	0	0	0	0	2	2	0	1	0	7
PbDof13	1	2	1	2	1	1	1	0	2	1	0	0	0	0	1	0	0	0	7
PbDof14	1	3	0	4	0	0	0	0	1	1	0	0	3	0	2	0	1	0	11
PbDof01	1	1	1	2	4	0	0	0	0	1	0	0	1	2	2	0	0	0	11
PbDof02	0	0	1	4	1	0	1	1	0	0	0	0	0	0	4	0	1	0	15
PbDof27	1	1	7	2	2	0	0	0	2	1	0	0	0	1	5	0	0	0	11
PbDof17	0	2	1	4	1	0	1	0	1	0	0	0	0	1	4	0	0	0	8
PbDof05	1	0	0	0	0	0	0	1	0	0	0	1	0	0	6	0	0	0	9
PbDof06	0	3	0	0	2	0	0	0	1	0	1	0	0	0	2	0	0	0	4
PbDof07	2	0	4	6	2	0	0	0	1	1	0	0	1	0	6	0	0	0	13
PbDof20	1	0	0	6	2	0	1	0	2	1	0	0	0	0	3	0	0	0	12
PbDof28	1	1	0	2	0	0	0	0	0	0	0	0	1	0	5	0	0	0	8
PbDof30	3	0	2	6	0	0	0	1	0	1	0	0	0	0	2	0	0	1	10
PbDof33	0	0	4	4	1	0	0	0	1	0	0	0	1	0	0	0	0	0	13
PbDof12	0	2	3	2	0	0	0	0	2	0	1	0	1	1	4	0	0	0	11
PbDof04	0	2	0	4	4	0	0	0	1	0	0	0	1	1	3	0	0	0	6
PbDof03	0	4	0	0	2	0	0	1	0	0	0	0	0	0	2	0	0	0	8
PbDof15	0	3	2	6	0	0	0	0	2	0	0	0	0	0	0	0	0	1	10
PbDof26	1	0	0	2	0	0	0	0	0	0	1	0	0	0	1	0	0	0	8
PbDof09	1	1	0	2	0	0	0	0	0	2	0	0	0	0	2	0	1	0	1
