# Supplementary material for: Identification and Characterization of the DOF Gene Family in Phoebe bournei and Its Role in Abiotic Stress—Drought, Heat and Light Stress
Source: Int J Mol Sci. 2024 Oct 17;25(20):11147. doi: 10.3390/ijms252011147 (PMC11508201; doi:10.3390/ijms252011147)
Supplement: Supplementary file 1 [file ijms-25-11147-s001.zip › Table S2.xlsx]

## Sheet: Sheet1
Table S2. The relative expression of PbDof under PEG, heat, and light.
Treatment	Time	PbDof03			PbDof08			PbDof09			PbDof15			PbDof16			PbDof22			PbDof33
PEG	0h	30.3929	30.5261	30.4293	33.7928	33.3979	33.8375	32.7943	32.3649	32.5519	30.4801	30.4861	30.4282	31.0119	31.1021	31.1477	30.9983	30.9999	30.8615	30.2106	30.2429	29.9896
	4h	30.3532	30.3197	30.3095	32.2854	32.6002	32.7404	32.0305	31.8147	32.0905	30.9474	30.6298	30.8507	29.3418	29.4496	29.4279	30.2778	30.3661	30.4217	30.7723	30.9773	30.5081
	8h	32.0167	32.403	32.3912	31.7386	31.7198	31.622	30.6667	30.4768	30.9827	33.1263	33.3426	33.4673	30.9401	30.2516	30.6962	32.4486	32.5782	32.4002	33.8169	34.0343	34.0335
	12h	31.2666	31.1256	31.3127	31.6208	31.5406	31.1848	29.9768	30.0591	30.1681	31.4823	31.9227	31.5175	29.3818	29.4867	29.4558	31.4149	31.9379	31.6505	32.7833	32.9751	32.8954
	24h	32.4441	32.4647	32.1537	31.0018	31.0015	30.9454	30.6502	30.4589	30.4845	31.0524	31.0585	30.9624	29.4366	29.4299	29.4537	32.8856	32.4557	32.7026	32.0672	33.4211	32.558
Heat	0h	30.3929	30.5261	30.4293	33.7928	33.3979	33.8375	32.7943	32.3649	32.5519	30.4801	30.4861	30.4282	31.0119	31.1021	31.1477	30.9983	30.9999	30.8615	30.2106	30.2429	29.9896
	4h	29.9672	29.9651	29.9171	34.0018	34.2646	34.1364	33.2444	33.6514	33.5738	32.0131	31.9395	32.0627	30.1547	30.1652	30.0805	30.4028	30.2622	30.0097	31.3357	31.554	31.6814
	8h	30.5475	30.4761	30.6398	34.6656	34.7494	34.1905	35.7723	35.4013	35.4205	32.1994	32.7721	32.7407	31.2439	31.3389	31.0844	30.4226	30.4636	30.5429	32.9465	33.2678	33.0517
	12h	27.5604	27.4715	27.5137	28.7347	28.6697	28.582	28.1003	28.5441	28.3023	30.6418	30.527	30.6892	26.4933	26.6579	26.661	27.9182	27.8908	27.7623	30.7796	30.8818	30.7646
	24h	31.4351	31.3323	31.6228	33.5904	33.2302	33.6636	33.3561	33.1625	33.3755	32.4464	32.4329	32.5323	29.1508	29.1594	29.2477	31.66	31.6653	31.4451	33.354	33.2692	33.3069
Light	0h	30.3929	30.5261	30.4293	33.7928	33.3979	33.8375	32.7943	32.3649	32.5519	30.4801	30.4861	30.4282	31.0119	31.1021	31.1477	30.9983	30.9999	30.8615	30.2106	30.2429	29.9896
	24h	29.5976	29.6883	29.2074	30.0166	29.7776	29.8714	29.5792	29.2625	29.4897	27.5203	27.4339	27.4516	26.8808	26.6506	26.8327	29.5801	29.631	29.5163	29.0911	29.1128	29.2584
	48h	31.1729	30.968	31.453	31.6143	31.9934	32.4508	32.2184	32.2823	32.7201	29.7268	29.5444	29.5021	29.1105	29.1556	29.009	31.0388	31.1685	31.1788	30.6521	30.4133	30.3755
	72h	28.9327	29.2009	28.9675	29.7041	29.6672	30.0402	29.865	29.8838	29.8871	27.5874	27.6719	27.4917	26.7788	26.7782	26.8283	29.0479	29.2784	29.1669	28.8357	28.7641	28.9626
